# Supplementary material for: Efficacy and safety profile of statins in patients with cancer: a systematic review of randomised controlled trials
Source: Eur J Clin Pharmacol. 2020 Jul 28;76(12):1639–51. doi: 10.1007/s00228-020-02967-0 (PMC7661422; doi:10.1007/s00228-020-02967-0)
Supplement: Supplementary file 3 — (XLSX 11 kb) [file 228_2020_2967_MOESM3_ESM.xlsx]

## Sheet: Sheet1
Supplementary table 3: Adverse effects reported in trials
	Grade 3-5 adverse events		Statin-related adverse effects
Study	Statin Group	Control Group	Statin Group	Control Group
Alexandre et al 2019	35.30% (6/17)	64.20% (9/14)	AST/ALT elevation-= 0% (0/17)	AST/ALT elevation = 7.1% (1/14)
			Myalgia = 11.8% (2/17)	Myalgia = 7.1% (1/14)
Jouve et al 2019	NS	NS	CPK rise = 19.3% (30/155)	CPK rise = 19.1% (30/157)
			Myalgia = 17.4% (27/155)	Myalgia = 12.1% (19/157)
Lee et al 201719	NS	NS	AST/ALT elevation = 11.1% (4/36)	AST/ALT elevation = 3.1% (1/32)
Seckl et al 201720	81.20% (333/410)	81.40% (333/409)	Myositis/Myalgia = 0.7% (3/410)	Myositis/Myalgia = 1% (4/410)
El-Hamamsy et al 201621	NS	NS	Myalgia/Myopathy = 0% (0/25)	Myalgia/Myopathy = 0% (0/25)
Lim et al 201522	48.50% (65/134)	45.90% (62/135)	AST elevation = 40.3% (54/134)	AST elevation = 34.1% (46/135)
			ALT elevation = 29.9% (40/134)	ALT elevation = 22.2% (30/135)
			CPK rise = 8.2% (11/134)	CPK rise = 7.4% (10/135)
Kim et al 201423	52.50% (63/120)	56.40% (70/124)	AST elevation = 2.5% (3/120)	AST elevation = 0.8% (1/124)
			ALT elevation = 1.7% (2/120)	ALT elevation = 1.6% (2/124)
			CPK rise = 2.5% (3/120)	CPK rise = 0.8% (1/124)
Hong et al 201424	NS	NS	AST elevation = 43.1% (25/58)	AST elevation = 30.4% (17/56)
			ALT elevation = 43.1% (25/58)	ALT elevation = 32.1% (18/56)
			CPK rise = 16.7% (2/12)	CPK rise = 10.0% (1/10)
Han et al 201125	4% (2/52)	2% (1/54)	NS	NS
Konings et al 201026	NS	NS	Myalgia = 6.7% (1/15)	Myalgia = 6.7% (1/15)
			No CPK rise	No CPK rise
Kawata et al 200127	NS	NS	NS	NS
